# Supplementary material for: Hybrid Copolymerization of Ethylene Oxide and tert-Butyl Methacrylate with Organocatalyst
Source: Polymers (Basel). 2021 Jul 31;13(15):2546. doi: 10.3390/polym13152546 (PMC8347643; doi:10.3390/polym13152546)
Supplement: Supplementary file 1 [file polymers-13-02546-s001.zip]

Archive with 1 entries (1 files):
- polymers-1277582-supplementary.pdf
